# Supplementary material for: Ammonium-Containing Methacrylic Polymer Brushes with Adjustable Hydrophilicity: Synthesis and Properties in Aqueous Solutions
Source: Polymers (Basel). 2025 Apr 27;17(9):1200. doi: 10.3390/polym17091200 (PMC12073613; doi:10.3390/polym17091200)
Supplement: Supplementary file 1 [file polymers-17-01200-s001.zip]

Archive with 1 entries (1 files):
- polymers-3612774-supplementary.pdf
